# Supplementary material for: Circular Sponge against miR-21 Enhances the Antitumor Activity of Doxorubicin against Breast Cancer Cells
Source: Int J Mol Sci. 2022 Nov 26;23(23):14803. doi: 10.3390/ijms232314803 (PMC9736351; doi:10.3390/ijms232314803)
Supplement: Supplementary file 1 [file ijms-23-14803-s001.zip]

Archive with 1 entries (1 files):
- ijms-1964758-supplementary.pdf
